# Supplementary material for: Towards the Laboratory Maintenance of Haemagogus janthinomys (Dyar, 1921), the Major Neotropical Vector of Sylvatic Yellow Fever
Source: Viruses. 2022 Dec 23;15(1):45. doi: 10.3390/v15010045 (PMC9861039; doi:10.3390/v15010045)
Supplement: Supplementary file 1 [file viruses-15-00045-s001.zip]

Archive with 3 entries (3 files):
- Dataset S1.xlsx
- Figures S1-S3.pdf
- Video S1.mp4
