# Supplementary material for: Towards the Laboratory Maintenance of Haemagogus janthinomys (Dyar, 1921), the Major Neotropical Vector of Sylvatic Yellow Fever
Source: Viruses. 2022 Dec 23;15(1):45. doi: 10.3390/v15010045 (PMC9861039; doi:10.3390/v15010045)
Supplement: Supplementary file 1 [file viruses-15-00045-s001.zip › Dataset S1.xlsx]

## Sheet: Field_feeding
Activity	Generation	Date_blood_fed	Blood_source	N_feeding_cups	Hours_starved	Feeding_time	N_mosquitoes	N_blood_fed	%_blood_fed	N_unfed	N_died	%_mortality
Blood feeding	Field	2022-02-10	Human/cotton pad	2	15	07:30:00	46	24	52.1739	19	3	6.52174
Blood feeding	Field	2022-02-11	Human/cotton pad	1	8	14:30:00	22	10	45.4545	12	0	0
Blood feeding	Field	2022-02-17	Human/cotton pad	2	15	07:30:00	34	26	76.4706	7	1	2.94118
Blood feeding	Field	2022-02-24	Human/cotton pad	2	15	07:00:00	36	16	44.4444	17	3	8.33333
Blood feeding	Field	2022-03-05	Human/cotton pad	2	16	08:30:00	21	19	90.4762	2	0	0
Blood feeding	Field	2022-03-10	Human/cotton pad	2	16	08:30:00	40	31	77.5	9	0	0
Blood feeding	Field	2022-03-13	Human/cotton pad	2	16.5	08:45:00	50	32	64	13	5	10
Blood feeding	Field	2022-03-20	Human/cotton pad	2	17	09:00:00	41	22	53.6585	15	4	9.7561
Blood feeding	Field	2022-03-24	Human/cotton pad	2	15	07:00:00	45	17	37.7778	16	12	26.6667
Blood feeding	Field	2022-04-01	Human/cotton pad	1	15.5	08:00:00	28	13	46.4286	8	7	25
Blood feeding	Field	2022-04-02	Human/cotton pad	2	16	08:30:00	55	16	29.0909	16	23	41.8182

## Sheet: F_definitions
Column_name	Definition
Activity	Activity represented by dataset (blood feeding field collected mosquitoes)
Generation	Mosquito generation (Field = field collected)
Date_blood_fed	Date mosquitoes were blood fed
Blood_source	Blood source (all human blood on cotton wool)
N_feeding_cups	Number of feeding cups used
Hours_starved	Number of hours before feeding that water and sugar solution were removed
Feeding_time	Time at which blood feeding was attempted
N_mosquitoes	Number of mosquitoes in feeding cage
N_blood_fed	Number of mosquitoes that blood fed
%_blood_fed	Percentage mosquitoes that blood fed
N_unfed	Number of mosquitoes that did not blood feed
N_died	Number of mosquitoes that died
%_mortality	Percentage mortality

## Sheet: Rearing_mos
Activity	Generation	Genus_species	Tray_ID	Immersion_cycle	Date_immersed	Min_age_eggs_first_immersion	Max_age_eggs_first_immersion	Min_plus_max	Total_eggs_start	N_eggs_hatched	%_eggs_hatched	Cum_N_eggs_hatched	Cum_%_eggs_hatched	Date_first_larva	Date_first_pupa	Date_first_adult	Days_first_larva	Days_first_pupa	Days_first_adult	Days_egg-larva	Days_larva-pupa	Days_pupa-adult	Tot_adults	Tot_male	Tot_female	%_male	%_female	%_survival_to_adult
Rearing	F1	Haemagogus janthinomys	H35	1	2022-02-21	0	8	8	301	0	0	0	0
Rearing	F1	Haemagogus janthinomys	H35	2	2022-02-25	0	8	8	301	0	0	0	0
Rearing	F1	Haemagogus janthinomys	H35	3	2022-03-01	0	8	8	301	2	0.664452	2	0.664452	2022-03-02	2022-03-11	2022-03-15	1	10	14	1	9	4	2	2	0	100	0	100
Rearing	F1	Haemagogus janthinomys	H35	4	2022-03-05	0	8	8	301	8	2.65781	10	3.32226	2022-03-06	2022-03-15	2022-03-19	1	10	14	1	9	4	8	5	3	62.5	37.5	100
Rearing	F1	Haemagogus janthinomys	H35	5	2022-03-09	0	8	8	301	32	10.6312	42	13.9535	2022-03-10	2022-03-18	2022-03-22	1	9	13	1	8	4	22	9	13	40.9091	59.0909	68.75
Rearing	F1	Haemagogus janthinomys	H35	6	2022-03-13	0	8	8	301	28	9.30233	70	23.2558	2022-03-14	2022-03-22	2022-03-26	1	9	13	1	8	4	28	15	13	53.5714	46.4286	100
Rearing	F1	Haemagogus janthinomys	H35	7	2022-03-17	0	8	8	301	76	25.2492	146	48.505	2022-03-18	2022-03-26	2022-03-30	1	9	13	1	8	4	75	32	43	42.6667	57.3333	98.6842
Rearing	F1	Haemagogus janthinomys	H35	8	2022-03-22	0	8	8	301	37	12.2924	183	60.7973	2022-03-23	2022-04-01	2022-04-05	1	10	14	1	9	4	33	19	14	57.5758	42.4242	89.1892
Rearing	F1	Haemagogus janthinomys	H35	9	2022-03-26	0	8	8	301	3	0.996678	186	61.794	2022-03-27	2022-04-05	2022-04-09	1	10	14	1	9	4	3	2	1	66.6667	33.3333	100
Rearing	F1	Haemagogus janthinomys	H36	1	2022-02-25	0	5	5	300	0	0	0	0
Rearing	F1	Haemagogus janthinomys	H36	2	2022-03-01	0	5	5	300	0	0	0	0
Rearing	F1	Haemagogus janthinomys	H36	3	2022-03-05	0	5	5	300	0	0	0	0
Rearing	F1	Haemagogus janthinomys	H36	4	2022-03-09	0	5	5	300	0	0	0	0
Rearing	F1	Haemagogus janthinomys	H36	5	2022-03-13	0	5	5	300	5	1.66667	5	1.66667	2022-03-14	2022-03-22	2022-03-25	1	9	12	1	8	3	5	3	2	60	40	100
Rearing	F1	Haemagogus janthinomys	H36	6	2022-03-17	0	5	5	300	13	4.33333	18	6	2022-03-18	2022-03-28	2022-03-31	1	11	14	1	10	3	11	3	8	27.2727	72.7273	84.6154
Rearing	F1	Haemagogus janthinomys	H36	7	2022-03-22	0	5	5	300	33	11	51	17	2022-03-23	2022-04-01	2022-04-05	1	10	14	1	9	4	33	15	18	45.4545	54.5455	100
Rearing	F1	Haemagogus janthinomys	H36	8	2022-03-26	0	5	5	300	79	26.3333	130	43.3333	2022-03-27	2022-04-04	2022-04-08	1	9	13	1	8	4	75	35	40	46.6667	53.3333	94.9367
Rearing	F1	Haemagogus janthinomys	H36	9	2022-03-30	0	5	5	300	61	20.3333	191	63.6667	2022-03-31	2022-04-09	2022-04-13	1	10	14	1	9	4	57	34	23	59.6491	40.3509	93.4426
Rearing	F1	Haemagogus janthinomys	H36	10	2022-04-03	0	5	5	300	2	0.666667	193	64.3333	2022-04-04	2022-04-24	2022-04-28	1	21	25	1	20	4	2	1	1	50	50	100
Rearing	F1	Haemagogus janthinomys	H37	1	2022-03-05	1	4	5	237	0	0	0	0
Rearing	F1	Haemagogus janthinomys	H37	2	2022-03-09	1	4	5	237	0	0	0	0
Rearing	F1	Haemagogus janthinomys	H37	3	2022-03-13	1	4	5	237	0	0	0	0
Rearing	F1	Haemagogus janthinomys	H37	4	2022-03-17	1	4	5	237	2	0.843882	2	0.843882	2022-03-18	2022-03-28	2022-04-01	1	11	15	1	10	4	2	0	2	0	100	100
Rearing	F1	Haemagogus janthinomys	H37	5	2022-03-22	1	4	5	237	10	4.21941	12	5.06329	2022-03-23	2022-04-02	2022-04-06	1	11	15	1	10	4	9	1	8	11.1111	88.8889	90
Rearing	F1	Haemagogus janthinomys	H37	6	2022-03-26	1	4	5	237	51	21.519	63	26.5823	2022-03-27	2022-04-05	2022-04-08	1	10	13	1	9	3	48	18	30	37.5	62.5	94.1176
Rearing	F1	Haemagogus janthinomys	H37	7	2022-03-30	1	4	5	237	97	40.9283	160	67.5105	2022-03-31	2022-04-10	2022-04-13	1	11	14	1	10	3	83	44	39	53.012	46.988	85.567
Rearing	F1	Haemagogus janthinomys	H37	8	2022-04-03	1	4	5	237	11	4.64135	171	72.1519	2022-04-04	2022-04-12	2022-04-16	1	9	13	1	8	4	11	8	3	72.7273	27.2727	100
Rearing	F1	Haemagogus janthinomys	H38	1	2022-03-09	3	6	9	54	0	0	0	0
Rearing	F1	Haemagogus janthinomys	H38	2	2022-03-13	3	6	9	54	0	0	0	0
Rearing	F1	Haemagogus janthinomys	H38	3	2022-03-17	3	6	9	54	0	0	0	0
Rearing	F1	Haemagogus janthinomys	H38	4	2022-03-22	3	6	9	54	1	1.85185	1	1.85185	2022-03-23	2022-04-07	2022-04-11	1	16	20	1	15	4	1	0	1	0	100	100
Rearing	F1	Haemagogus janthinomys	H38	5	2022-03-26	3	6	9	54	0	0	1	1.85185
Rearing	F1	Haemagogus janthinomys	H38	6	2022-03-30	3	6	9	54	35	64.8148	36	66.6667	2022-03-31	2022-04-10	2022-04-14	1	11	15	1	10	4	30	7	23	23.3333	76.6667	85.7143
Rearing	F1	Haemagogus janthinomys	H38	7	2022-04-03	3	6	9	54	10	18.5185	46	85.1852	2022-04-04	2022-04-14	2022-04-18	1	11	15	1	10	4	10	3	7	30	70	100
Rearing	F1	Haemagogus janthinomys	H38	8	2022-04-07	3	6	9	54	1	1.85185	47	87.037	2022-04-08			1			1								0
Rearing	F1	Haemagogus janthinomys	H39	1	2022-03-13	0	3	3	168	0	0	0	0
Rearing	F1	Haemagogus janthinomys	H39	2	2022-03-17	0	3	3	168	0	0	0	0
Rearing	F1	Haemagogus janthinomys	H39	3	2022-03-22	0	3	3	168	0	0	0	0
Rearing	F1	Haemagogus janthinomys	H39	4	2022-03-26	0	3	3	168	0	0	0	0
Rearing	F1	Haemagogus janthinomys	H39	5	2022-03-30	0	3	3	168	0	0	0	0
Rearing	F1	Haemagogus janthinomys	H39	6	2022-04-03	0	3	3	168	52	30.9524	52	30.9524	2022-04-04	2022-04-13	2022-04-16	1	10	13	1	9	3	52	25	27	48.0769	51.9231	100
Rearing	F1	Haemagogus janthinomys	H39	7	2022-04-07	0	3	3	168	50	29.7619	102	60.7143	2022-04-08	2022-04-16	2022-04-20	1	9	13	1	8	4	50	25	25	50	50	100
Rearing	F1	Haemagogus janthinomys	H39	8	2022-04-11	0	3	3	168	13	7.7381	115	68.4524	2022-04-12	2022-04-22	2022-04-26	1	11	15	1	10	4	13	4	9	30.7692	69.2308	100
Rearing	F1	Haemagogus janthinomys	H39	9	2022-04-15	0	3	3	168	0	0	115	68.4524
Rearing	F1	Haemagogus janthinomys	H40	1	2022-03-18	0	3	3	381	0	0	0	0
Rearing	F1	Haemagogus janthinomys	H40	2	2022-03-22	0	3	3	381	1	0.262467	1	0.262467	2022-03-23	2022-04-06	2022-04-09	1	15	18	1	14	3	1	1	0	100	0	100
Rearing	F1	Haemagogus janthinomys	H40	3	2022-03-26	0	3	3	381	0	0	1	0.262467
Rearing	F1	Haemagogus janthinomys	H40	4	2022-03-30	0	3	3	381	0	0	1	0.262467
Rearing	F1	Haemagogus janthinomys	H40	5	2022-04-03	0	3	3	381	40	10.4987	41	10.7612	2022-04-04	2022-04-14	2022-04-17	1	11	14	1	10	3	40	18	22	45	55	100
Rearing	F1	Haemagogus janthinomys	H40	6	2022-04-07	0	3	3	381	132	34.6457	173	45.4068	2022-04-08	2022-04-16	2022-04-21	1	9	14	1	8	5	71	21	50	29.5775	70.4225	53.7879
Rearing	F1	Haemagogus janthinomys	H40	7	2022-04-11	0	3	3	381	52	13.6483	225	59.0551	2022-04-12	2022-04-22	2022-04-26	1	11	15	1	10	4	52	24	28	46.1538	53.8462	100
Rearing	F1	Haemagogus janthinomys	H40	8	2022-04-15	0	3	3	381	6	1.5748	231	60.6299	2022-04-16	2022-04-24	2022-04-28	1	9	13	1	8	4	6	3	3	50	50	100
Rearing	F1	Haemagogus janthinomys	H41	1	2022-03-21	0	3	3	517	0	0	0	0
Rearing	F1	Haemagogus janthinomys	H41	2	2022-03-26	0	3	3	517	0	0	0	0
Rearing	F1	Haemagogus janthinomys	H41	3	2022-03-30	0	3	3	517	0	0	0	0
Rearing	F1	Haemagogus janthinomys	H41	4	2022-04-03	0	3	3	517	23	4.44874	23	4.44874	2022-04-04	2022-04-15	2022-04-19	1	12	16	1	11	4	23	12	11	52.1739	47.8261	100
Rearing	F1	Haemagogus janthinomys	H41	5	2022-04-07	0	3	3	517	128	24.7582	151	29.207	2022-04-08	2022-04-18	2022-04-21	1	11	14	1	10	3	113	50	63	44.2478	55.7522	88.2812
Rearing	F1	Haemagogus janthinomys	H41	6	2022-04-11	0	3	3	517	138	26.6925	289	55.8994	2022-04-12	2022-04-22	2022-04-26	1	11	15	1	10	4	130	67	63	51.5385	48.4615	94.2029
Rearing	F1	Haemagogus janthinomys	H41	7	2022-04-15	0	3	3	517	15	2.90135	304	58.8008	2022-04-16	2022-04-24	2022-04-28	1	9	13	1	8	4	15	9	6	60	40	100
Rearing	F1	Haemagogus janthinomys	H41	8	2022-04-20	0	3	3	517	11	2.12766	315	60.9284	2022-04-21	2022-04-30	2022-05-03	1	10	13	1	9	3	9	8	1	88.8889	11.1111	81.8182
Rearing	F1	Haemagogus janthinomys	H42	1	2022-03-30	2	5	7	186	0	0	0	0
Rearing	F1	Haemagogus janthinomys	H42	2	2022-04-03	2	5	7	186	0	0	0	0
Rearing	F1	Haemagogus janthinomys	H42	3	2022-04-07	2	5	7	186	1	0.537634	1	0.537634	2022-04-08	2022-04-19	2022-04-22	1	12	15	1	11	3	1	1	0	100	0	100
Rearing	F1	Haemagogus janthinomys	H42	4	2022-04-11	2	5	7	186	7	3.76344	8	4.30108	2022-04-12	2022-04-22	2022-04-26	1	11	15	1	10	4	7	3	4	42.8571	57.1429	100
Rearing	F1	Haemagogus janthinomys	H42	5	2022-04-15	2	5	7	186	35	18.8172	43	23.1183	2022-04-16	2022-04-24	2022-04-27	1	9	12	1	8	3	35	15	20	42.8571	57.1429	100
Rearing	F1	Haemagogus janthinomys	H42	6	2022-04-20	2	5	7	186	0	0	43	23.1183
Rearing	F1	Haemagogus janthinomys	H42	7	2022-04-24	2	5	7	186	78	41.9355	121	65.0538	2022-04-25	2022-05-03	2022-05-07	1	9	13	1	8	4	15	9	6	60	40	19.2308
Rearing	F1	Haemagogus janthinomys	H42	8	2022-04-28	2	5	7	186	1	0.537634	122	65.5914	2022-04-29	2022-05-10	2022-05-14	1	12	16	1	11	4	1	1	0	100	0	100
Rearing	F1	Haemagogus janthinomys	H43	1	2022-04-02	1	4	5	177	0	0	0	0
Rearing	F1	Haemagogus janthinomys	H43	2	2022-04-07	1	4	5	177	0	0	0	0
Rearing	F1	Haemagogus janthinomys	H43	3	2022-04-11	1	4	5	177	0	0	0	0
Rearing	F1	Haemagogus janthinomys	H43	4	2022-04-15	1	4	5	177	6	3.38983	6	3.38983	2022-04-16	2022-04-24	2022-04-27	1	9	12	1	8	3	6	4	2	66.6667	33.3333	100
Rearing	F1	Haemagogus janthinomys	H43	5	2022-04-20	1	4	5	177	0	0	6	3.38983
Rearing	F1	Haemagogus janthinomys	H43	6	2022-04-24	1	4	5	177	81	45.7627	87	49.1525	2022-04-25	2022-05-03	2022-05-07	1	9	13	1	8	4	68	41	27	60.2941	39.7059	83.9506
Rearing	F1	Haemagogus janthinomys	H43	7	2022-04-28	1	4	5	177	4	2.25989	91	51.4124	2022-04-29	2022-05-10	2022-05-14	1	12	16	1	11	4	4	2	2	50	50	100
Rearing	F1	Haemagogus janthinomys	H43	8	2022-05-03	1	4	5	177	2	1.12994	93	52.5424	2022-05-04	2022-05-11	2022-05-16	1	8	13	1	7	5	2	0	2	0	100	100
Rearing	F1	Haemagogus janthinomys	H44	1	2022-04-11	0	5	5	165	0	0	0	0
Rearing	F1	Haemagogus janthinomys	H44	2	2022-04-15	0	5	5	165	0	0	0	0
Rearing	F1	Haemagogus janthinomys	H44	3	2022-04-20	0	5	5	165	0	0	0	0
Rearing	F1	Haemagogus janthinomys	H44	4	2022-04-24	0	5	5	165	0	0	0	0
Rearing	F1	Haemagogus janthinomys	H44	5	2022-04-28	0	5	5	165	6	3.63636	6	3.63636	2022-04-29	2022-05-10	2022-05-14	1	12	16	1	11	4	4	0	4	0	100	66.6667
Rearing	F1	Haemagogus janthinomys	H44	6	2022-05-03	0	5	5	165	38	23.0303	44	26.6667	2022-05-04	2022-05-12	2022-05-16	1	9	13	1	8	4	38	18	20	47.3684	52.6316	100
Rearing	F1	Haemagogus janthinomys	H44	7	2022-05-07	0	5	5	165	30	18.1818	74	44.8485	2022-05-08	2022-05-16	2022-05-20	1	9	13	1	8	4	30	19	11	63.3333	36.6667	100
Rearing	F1	Haemagogus janthinomys	H44	8	2022-05-11	0	5	5	165	15	9.09091	89	53.9394	2022-05-12	2022-05-21	2022-05-24	1	10	13	1	9	3	11	2	9	18.1818	81.8182	73.3333
Rearing	F2	Haemagogus janthinomys	H45	1	2022-04-15	1	4	5	29	0	0	0	0
Rearing	F2	Haemagogus janthinomys	H45	2	2022-04-20	1	4	5	29	0	0	0	0
Rearing	F2	Haemagogus janthinomys	H45	3	2022-04-24	1	4	5	29	0	0	0	0
Rearing	F2	Haemagogus janthinomys	H45	4	2022-04-28	1	4	5	29	1	3.44828	1	3.44828	2022-04-29	2022-05-20	2022-05-24	1	22	26	1	21	4	1	0	1	0	100	100
Rearing	F2	Haemagogus janthinomys	H45	5	2022-05-03	1	4	5	29	5	17.2414	6	20.6897	2022-05-04	2022-05-12	2022-05-16	1	9	13	1	8	4	5	3	2	60	40	100
Rearing	F2	Haemagogus janthinomys	H45	6	2022-05-07	1	4	5	29	3	10.3448	9	31.0345	2022-05-08	2022-05-20	2022-05-23	1	13	16	1	12	3	3	0	3	0	100	100
Rearing	F2	Haemagogus janthinomys	H45	7	2022-05-11	1	4	5	29	3	10.3448	12	41.3793	2022-05-12	2022-05-23	2022-05-27	1	12	16	1	11	4	2	1	1	50	50	66.6667
Rearing	F2	Haemagogus janthinomys	H45	8	2022-05-16	1	4	5	29	0	0	12	41.3793
Rearing	F2	Haemagogus janthinomys	H46	1	2022-05-03	0	5	5	188	0	0	0	0
Rearing	F2	Haemagogus janthinomys	H46	2	2022-05-07	0	5	5	188	0	0	0	0
Rearing	F2	Haemagogus janthinomys	H46	3	2022-05-11	0	5	5	188	0	0	0	0
Rearing	F2	Haemagogus janthinomys	H46	4	2022-05-16	0	5	5	188	0	0	0	0
Rearing	F2	Haemagogus janthinomys	H46	5	2022-05-20	0	5	5	188	7	3.7234	7	3.7234	2022-05-21	2022-05-30	2022-06-02	1	10	13	1	9	3	6	3	3	50	50	85.7143
Rearing	F2	Haemagogus janthinomys	H46	6	2022-05-24	0	5	5	188	24	12.766	31	16.4894	2022-05-25	2022-06-02	2022-06-06	1	9	13	1	8	4	22	9	13	40.9091	59.0909	91.6667
Rearing	F2	Haemagogus janthinomys	H46	7	2022-05-28	0	5	5	188	17	9.04255	48	25.5319	2022-05-29	2022-06-06	2022-06-10	1	9	13	1	8	4	14	11	3	78.5714	21.4286	82.3529
Rearing	F2	Haemagogus janthinomys	H46	8	2022-06-01	0	5	5	188	0	0	48	25.5319
Rearing	F2	Haemagogus janthinomys	H46	9	2022-06-05	0	5	5	188	0	0	48	25.5319
Rearing	F2	Haemagogus janthinomys	H47	1	2022-05-11	2	9	11	201	0	0	0	0
Rearing	F2	Haemagogus janthinomys	H47	2	2022-05-16	2	9	11	201	0	0	0	0
Rearing	F2	Haemagogus janthinomys	H47	3	2022-05-20	2	9	11	201	0	0	0	0
Rearing	F2	Haemagogus janthinomys	H47	4	2022-05-24	2	9	11	201	0	0	0	0
Rearing	F2	Haemagogus janthinomys	H47	5	2022-05-28	2	9	11	201	4	1.99005	4	1.99005	2022-05-29	2022-06-06	2022-06-09	1	9	12	1	8	3	4	1	3	25	75	100
Rearing	F2	Haemagogus janthinomys	H47	6	2022-06-01	2	9	11	201	19	9.45274	23	11.4428	2022-06-02	2022-06-11	2022-06-15	1	10	14	1	9	4	17	2	15	11.7647	88.2353	89.4737
Rearing	F2	Haemagogus janthinomys	H47	7	2022-06-05	2	9	11	201	13	6.46766	36	17.9104	2022-06-06	2022-06-15	2022-06-19	1	10	14	1	9	4	13	6	7	46.1538	53.8462	100
Rearing	F2	Haemagogus janthinomys	H47	8	2022-06-09	2	9	11	201	7	3.48259	43	21.393	2022-06-10	2022-06-23	2022-06-27	1	14	18	1	13	4	7	3	4	42.8571	57.1429	100
Rearing	F2	Haemagogus janthinomys	H48	1	2022-05-16	0	7	7	204	0	0	0	0
Rearing	F2	Haemagogus janthinomys	H48	2	2022-05-20	0	7	7	204	0	0	0	0
Rearing	F2	Haemagogus janthinomys	H48	3	2022-05-24	0	7	7	204	0	0	0	0
Rearing	F2	Haemagogus janthinomys	H48	4	2022-05-28	0	7	7	204	1	0.490196	1	0.490196	2022-05-29	2022-06-06	2022-06-10	1	9	13	1	8	4	1	1	0	100	0	100
Rearing	F2	Haemagogus janthinomys	H48	5	2022-06-01	0	7	7	204	3	1.47059	4	1.96078	2022-06-02			1			1								0
Rearing	F2	Haemagogus janthinomys	H48	6	2022-06-05	0	7	7	204	6	2.94118	10	4.90196	2022-06-06	2022-06-16	2022-06-20	1	11	15	1	10	4	6	5	1	83.3333	16.6667	100
Rearing	F2	Haemagogus janthinomys	H48	7	2022-06-09	0	7	7	204	18	8.82353	28	13.7255	2022-06-10	2022-06-20	2022-06-23	1	11	14	1	10	3	18	12	6	66.6667	33.3333	100
Rearing	F2	Haemagogus janthinomys	H48	8	2022-06-13	0	7	7	204	16	7.84314	44	21.5686	2022-06-14	2022-06-24	2022-06-28	1	11	15	1	10	4	16	7	9	43.75	56.25	100
Rearing	F2	Haemagogus janthinomys	H48	9	2022-06-17	0	7	7	204	0	0	44	21.5686
Rearing	F2	Haemagogus janthinomys	H49	1	2022-05-24	1	8	9	167	0	0	0	0
Rearing	F2	Haemagogus janthinomys	H49	2	2022-05-28	1	8	9	167	0	0	0	0
Rearing	F2	Haemagogus janthinomys	H49	3	2022-06-01	1	8	9	167	0	0	0	0
Rearing	F2	Haemagogus janthinomys	H49	4	2022-06-05	1	8	9	167	0	0	0	0
Rearing	F2	Haemagogus janthinomys	H49	5	2022-06-09	1	8	9	167	9	5.38922	9	5.38922	2022-06-10	2022-06-20	2022-06-24	1	11	15	1	10	4	9	1	8	11.1111	88.8889	100
Rearing	F2	Haemagogus janthinomys	H49	6	2022-06-13	1	8	9	167	8	4.79042	17	10.1796	2022-06-14	2022-06-26	2022-06-30	1	13	17	1	12	4	8	3	5	37.5	62.5	100
Rearing	F2	Haemagogus janthinomys	H49	7	2022-06-17	1	8	9	167	1	0.598802	18	10.7784	2022-06-18	2022-06-30	2022-07-04	1	13	17	1	12	4	1	0	1	0	100	100
Rearing	F2	Haemagogus janthinomys	H49	8	2022-06-21	1	8	9	167	4	2.39521	22	13.1737	2022-06-22	2022-07-03	2022-07-06	1	12	15	1	11	3	4	1	3	25	75	100
Rearing	F2	Haemagogus janthinomys	H50	1	2022-05-30	1	4	5	52	0	0	0	0
Rearing	F2	Haemagogus janthinomys	H50	2	2022-06-01	1	4	5	52	0	0	0	0
Rearing	F2	Haemagogus janthinomys	H50	3	2022-06-05	1	4	5	52	0	0	0	0
Rearing	F2	Haemagogus janthinomys	H50	4	2022-06-09	1	4	5	52	0	0	0	0
Rearing	F2	Haemagogus janthinomys	H50	5	2022-06-13	1	4	5	52	0	0	0	0
Rearing	F2	Haemagogus janthinomys	H50	6	2022-06-17	1	4	5	52	0	0	0	0
Rearing	F2	Haemagogus janthinomys	H50	7	2022-06-21	1	4	5	52	0	0	0	0
Rearing	F2	Haemagogus janthinomys	H50	8	2022-06-25	1	4	5	52	1	1.92308	1	1.92308	2022-06-27	2022-07-11	2022-07-15	2	16	20	2	14	4	1	1	0	100	0	100
Rearing	F2	Haemagogus janthinomys	H50	9	2022-06-29	1	4	5	52	3	5.76923	4	7.69231	2022-06-30	2022-07-12	2022-07-16	1	13	17	1	12	4	3	1	2	33.3333	66.6667	100
Rearing	F2	Haemagogus janthinomys	H51	1	2022-06-06	0	7	7	71	0	0	0	0
Rearing	F2	Haemagogus janthinomys	H51	2	2022-06-09	0	7	7	71	0	0	0	0
Rearing	F2	Haemagogus janthinomys	H51	3	2022-06-13	0	7	7	71	0	0	0	0
Rearing	F2	Haemagogus janthinomys	H51	4	2022-06-17	0	7	7	71	1	1.40845	1	1.40845	2022-06-18	2022-06-29	2022-07-03	1	12	16	1	11	4	1	0	1	0	100	100
Rearing	F2	Haemagogus janthinomys	H51	5	2022-06-21	0	7	7	71	0	0	1	1.40845
Rearing	F2	Haemagogus janthinomys	H51	6	2022-06-25	0	7	7	71	4	5.6338	5	7.04225	2022-06-26	2022-07-07	2022-07-10	1	12	15	1	11	3	4	3	1	75	25	100
Rearing	F2	Haemagogus janthinomys	H51	7	2022-06-29	0	7	7	71	7	9.85915	12	16.9014	2022-06-30	2022-07-12	2022-07-16	1	13	17	1	12	4	7	3	4	42.8571	57.1429	100
Rearing	F2	Haemagogus janthinomys	H51	8	2022-07-03	0	7	7	71	4	5.6338	16	22.5352	2022-07-04	2022-07-14	2022-07-18	1	11	15	1	10	4	4	3	1	75	25	100
Rearing	F2	Haemagogus janthinomys	H52	1	2022-06-11	0	3	3	32	0	0	0	0
Rearing	F2	Haemagogus janthinomys	H52	2	2022-06-14	0	3	3	32	0	0	0	0
Rearing	F2	Haemagogus janthinomys	H52	3	2022-06-17	0	3	3	32	0	0	0	0
Rearing	F2	Haemagogus janthinomys	H52	4	2022-06-21	0	3	3	32	0	0	0	0
Rearing	F2	Haemagogus janthinomys	H52	5	2022-06-25	0	3	3	32	0	0	0	0
Rearing	F2	Haemagogus janthinomys	H52	6	2022-06-29	0	3	3	32	0	0	0	0
Rearing	F2	Haemagogus janthinomys	H52	7	2022-07-03	0	3	3	32	1	3.125	1	3.125	2022-07-05	2022-07-18	2022-07-21	2	15	18	2	13	3	1	0	1	0	100	100
Rearing	F2	Haemagogus janthinomys	H52	8	2022-07-06	0	3	3	32	0	0	1	3.125

## Sheet: R_definitions
Column_name	Definition
Activity	Activity represented by dataset (rearing F1 and F2 mosquitoes from egg to adult)
Generation	Mosquito generation (F1, F2)
Genus_species	Genus and species name
Tray_ID	Rearing tray ID
Immersion_cycle	Egg immersion cycles (F1, 1 - 10 cycles; F2, 1 - 9 cycles)
Date_immersed	Date egg papers immersed
Min_age_eggs_first_immersion	Minimum age of eggs (in days) when first immersed (e.g. if an egg paper was removed from cage/petri dish and immersed on the same day, the minimum age = 0, if immersed one day after removal, the minimum age = 1 etc.)
Max_age_eggs_first_immersion	Maximum age of eggs (in days) when first immersed (e.g. if an egg paper was in a cage/petri dish for 3 days and immersed one day later, the maximum age = 4)
Min_plus_max	Minimum plus maximum age of eggs (in days)
Total_eggs_start	Total number of eggs on an egg paper when first immersed
N_eggs_hatched	Number of eggs hatched during immersion
%_eggs_hatched	Percentage eggs hatched during immersion
Cum_N_eggs_hatched	Cumulative number of eggs hatched across immersion cycles for each egg paper
Cum_%_eggs_hatched	Cumulative percentage eggs hatched across immersion cycles for each egg paper
Date_first_larva	Date first larva emerged
Date_first_pupa	Date first pupa emerged
Date_first_adult	Date first adult emerged
Days_first_larva	Number of days between immersion and emergence of first larva
Days_first_pupa	Number of days between immersion and emergence of first pupa
Days_first_adult	Number of days between immersion and emergence of first adult
Days_egg-larva	Number of days between immersion and emergence of first larva
Days_larva-pupa	Number of days between emergence of first larva and emergence of first pupa
Days_pupa-adult	Number of days between emergence of first pupa and emergence of first adult
Tot_adults	Total number of adult mosquitoes
Tot_male	Total number of male mosquitoes
Tot_female	Total number of female mosquitoes
%_male	Percentage male mosquitoes
%_female	Percentage female mosquitoes
%_survival_to_adult	Percentage hatched larvae surviving to adults

## Sheet: Individual_mos
Activity	Generation	Genus_species	N_mosquitoes	Mosquito_ID	Container_type	Blood_source	Date_blood_fed	Date_in_container	Days_to_container	Eggs_laid_Y/N	Date_first_eggs	Days_first_eggs	Total_days_first_eggs	Total_eggs_laid	Date_adult_died	Died_naturally_Y/N	Age_post_blood_feeding	Copulation_strength	Blood_in_abdomen_Y/N	Eggs_in_abdomen_Y/N	N_eggs_retained	N_eggs_laid_plus_retained	Length_hindtarsus_mm
Individual mosquitoes	Field	Haemagogus janthinomys	1	HGP_145	Petri dish	Human/cotton pad	2022-02-10	2022-02-15	5	Y	2022-02-16	1	6	9	2022-02-17	Y	7
Individual mosquitoes	Field	Haemagogus janthinomys	1	HGP_146	Petri dish	Human/cotton pad	2022-02-10	2022-02-15	5	Y	2022-02-16	1	6	20	2022-02-21	N	11
Individual mosquitoes	Field	Haemagogus janthinomys	1	HGP_147	Petri dish	Human/cotton pad	2022-02-10	2022-02-15	5	N				0	2022-02-21	N	11
Individual mosquitoes	Field	Haemagogus janthinomys	1	HGP_148	Petri dish	Human/cotton pad	2022-02-10	2022-02-15	5	Y	2022-02-16	1	6	30	2022-02-18	Y	8
Individual mosquitoes	Field	Haemagogus janthinomys	1	HGP_149	Petri dish	Human/cotton pad	2022-02-10	2022-02-15	5	Y	2022-02-16	1	6	18	2022-02-21	Y	11
Individual mosquitoes	Field	Haemagogus janthinomys	1	HGP_150	Petri dish	Human/cotton pad	2022-02-10	2022-02-15	5	Y	2022-02-16	1	6	41	2022-02-18	Y	8
Individual mosquitoes	Field	Haemagogus janthinomys	1	HGP_151	Petri dish	Human/cotton pad	2022-02-10	2022-02-15	5	Y	2022-02-16	1	6	33	2022-02-16	Y	6
Individual mosquitoes	Field	Haemagogus janthinomys	1	HGP_152	Petri dish	Human/cotton pad	2022-02-10	2022-02-15	5	N				0	2022-02-19	Y	9
Individual mosquitoes	Field	Haemagogus janthinomys	1	HGP_153	Petri dish	Human/cotton pad	2022-02-10	2022-02-15	5	Y	2022-02-16	1	6	2	2022-02-21	N	11
Individual mosquitoes	Field	Haemagogus janthinomys	1	HGP_154	Petri dish	Human/cotton pad	2022-02-10	2022-02-15	5	Y	2022-02-18	3	8	8	2022-02-19	Y	9
Individual mosquitoes	Field	Haemagogus janthinomys	1	HGP_155	Petri dish	Human/cotton pad	2022-02-10	2022-02-15	5	Y	2022-02-16	1	6	3	2022-02-21	N	11
Individual mosquitoes	Field	Haemagogus janthinomys	1	HGP_156	Petri dish	Human/cotton pad	2022-02-10	2022-02-15	5	Y	2022-02-16	1	6	2	2022-02-21	N	11
Individual mosquitoes	Field	Haemagogus janthinomys	1	HGP_157	Petri dish	Human/cotton pad	2022-02-10	2022-02-15	5	Y	2022-02-16	1	6	20	2022-02-19	Y	9
Individual mosquitoes	Field	Haemagogus janthinomys	1	HGP_158	Petri dish	Human/cotton pad	2022-02-10	2022-02-15	5	N				0	2022-02-21	N	11
Individual mosquitoes	Field	Haemagogus janthinomys	1	HGP_159	Petri dish	Human/cotton pad	2022-02-10	2022-02-15	5	Y	2022-02-16	1	6	6	2022-02-18	Y	8
Individual mosquitoes	Field	Haemagogus janthinomys	1	HGP_162	Petri dish	Human/cotton pad	2022-02-11	2022-02-16	5	Y	2022-02-18	2	7	4	2022-02-19	Y	8
Individual mosquitoes	Field	Haemagogus janthinomys	1	HGP_163	Petri dish	Human/cotton pad	2022-02-11	2022-02-16	5	Y	2022-02-18	2	7	3	2022-02-19	Y	8
Individual mosquitoes	Field	Haemagogus janthinomys	1	HGP_164	Petri dish	Human/cotton pad	2022-02-11	2022-02-16	5	N				0	2022-02-21	N	10
Individual mosquitoes	Field	Haemagogus janthinomys	1	HGP_165	Petri dish	Human/cotton pad	2022-02-11	2022-02-16	5	N				0	2022-02-21	Y	10
Individual mosquitoes	Field	Haemagogus janthinomys	1	HGP_166	Petri dish	Human/cotton pad	2022-02-11	2022-02-16	5	Y	2022-02-20	4	9	3	2022-02-21	N	10
Individual mosquitoes	Field	Haemagogus janthinomys	1	HGP_167	Petri dish	Human/cotton pad	2022-02-11	2022-02-16	5	Y	2022-02-20	4	9	4	2022-02-21	N	10
Individual mosquitoes	Field	Haemagogus janthinomys	1	HGP_168	Petri dish	Human/cotton pad	2022-02-11	2022-02-16	5	Y	2022-02-18	2	7	22	2022-02-21	Y	10
Individual mosquitoes	Field	Haemagogus janthinomys	1	HGP_169	Petri dish	Human/cotton pad	2022-02-11	2022-02-16	5	N				0	2022-02-18	Y	7
Individual mosquitoes	Field	Haemagogus janthinomys	1	HGP_170	Petri dish	Human/cotton pad	2022-02-11	2022-02-16	5	N				0	2022-02-21	Y	10
Individual mosquitoes	Field	Haemagogus janthinomys	1	HGP_171	Petri dish	Human/cotton pad	2022-02-11	2022-02-16	5	Y	2022-02-18	2	7	11	2022-02-19	Y	8
Individual mosquitoes	Field	Haemagogus janthinomys	1	HGP_172	Petri dish	Human/cotton pad	2022-02-17	2022-02-22	5	Y	2022-02-24	2	7	1	2022-02-24	Y	7
Individual mosquitoes	Field	Haemagogus janthinomys	1	HGP_173	Petri dish	Human/cotton pad	2022-02-17	2022-02-22	5	N				0	2022-02-25	N	8
Individual mosquitoes	Field	Haemagogus janthinomys	1	HGP_174	Petri dish	Human/cotton pad	2022-02-17	2022-02-22	5	Y	2022-02-23	1	6	19	2022-02-24	Y	7
Individual mosquitoes	Field	Haemagogus janthinomys	1	HGP_175	Petri dish	Human/cotton pad	2022-02-17	2022-02-22	5	Y	2022-02-25	3	8	1	2022-02-25	N	8
Individual mosquitoes	Field	Haemagogus janthinomys	1	HGP_176	Petri dish	Human/cotton pad	2022-02-17	2022-02-22	5	Y	2022-02-23	1	6	19	2022-02-25	N	8
Individual mosquitoes	Field	Haemagogus janthinomys	1	HGP_177	Petri dish	Human/cotton pad	2022-02-17	2022-02-22	5	Y	2022-02-23	1	6	27	2022-02-25	N	8
Individual mosquitoes	Field	Haemagogus janthinomys	1	HGP_178	Petri dish	Human/cotton pad	2022-02-17	2022-02-22	5	Y	2022-02-24	2	7	1	2022-02-25	N	8
Individual mosquitoes	Field	Haemagogus janthinomys	1	HGP_179	Petri dish	Human/cotton pad	2022-02-17	2022-02-22	5	Y	2022-02-23	1	6	16	2022-02-25	N	8
Individual mosquitoes	Field	Haemagogus janthinomys	1	HGP_180	Petri dish	Human/cotton pad	2022-02-17	2022-02-22	5	Y	2022-02-23	1	6	35	2022-02-25	N	8
Individual mosquitoes	Field	Haemagogus janthinomys	1	HGP_181	Petri dish	Human/cotton pad	2022-02-17	2022-02-22	5	Y	2022-02-23	1	6	12	2022-02-25	N	8
Individual mosquitoes	Field	Haemagogus janthinomys	1	HGP_182	Petri dish	Human/cotton pad	2022-02-17	2022-02-22	5	N				0	2022-02-25	N	8
Individual mosquitoes	Field	Haemagogus janthinomys	1	HGP_183	Petri dish	Human/cotton pad	2022-02-17	2022-02-22	5	Y	2022-02-23	1	6	13	2022-02-25	N	8
Individual mosquitoes	Field	Haemagogus janthinomys	1	HGP_184	Petri dish	Human/cotton pad	2022-02-17	2022-02-22	5	Y	2022-02-23	1	6	23	2022-02-25	N	8
Individual mosquitoes	Field	Haemagogus janthinomys	1	HGP_185	Petri dish	Human/cotton pad	2022-02-17	2022-02-22	5	N				0	2022-02-25	N	8
Individual mosquitoes	Field	Haemagogus janthinomys	1	HGP_186	Petri dish	Human/cotton pad	2022-02-17	2022-02-22	5	N				0	2022-02-25	N	8
Individual mosquitoes	Field	Haemagogus janthinomys	1	HGP_187	Petri dish	Human/cotton pad	2022-02-17	2022-02-22	5	Y	2022-02-23	1	6	17	2022-02-25	N	8
Individual mosquitoes	Field	Haemagogus janthinomys	1	HGP_188	Petri dish	Human/cotton pad	2022-02-17	2022-02-22	5	Y	2022-02-24	2	7	21	2022-02-25	Y	8
Individual mosquitoes	F2	Haemagogus janthinomys	1	HGP_190	Petri dish	Human/cotton pad	2022-05-22	2022-05-27	5	N				0	2022-05-28	Y	6	Weak	Y	N
Individual mosquitoes	F2	Haemagogus janthinomys	1	HGP_191	Petri dish	Human/cotton pad	2022-05-22	2022-05-27	5	N				0	2022-06-03	Y	12	Weak	N	Y			4.1
Individual mosquitoes	F2	Haemagogus janthinomys	1	HGP_192	Petri dish	Human/cotton pad	2022-05-28	2022-06-03	6	N				0	2022-06-07	Y	10	Weak	N	Y			3.7
Individual mosquitoes	F2	Haemagogus janthinomys	1	HGP_193	Petri dish	Human/cotton pad	2022-05-28	2022-06-03	6	Y	2022-06-03	0	6	10	2022-06-07	Y	10	Strong	Y	Y			3.7
Individual mosquitoes	F2	Haemagogus janthinomys	1	HGP_194	Petri dish	Human/cotton pad	2022-05-28	2022-06-03	6	Y	2022-06-08	5	11	17	2022-06-09	Y	12	Strong	N	Y			3.7
Individual mosquitoes	F2	Haemagogus janthinomys	1	HGP_195	Petri dish	Human/cotton pad	2022-05-28	2022-06-03	6	N				0	2022-06-05	Y	8	Strong	N	Y			3.8
Individual mosquitoes	F2	Haemagogus janthinomys	1	HGP_196	Petri dish	Human/cotton pad	2022-06-09	2022-06-14	5	Y	2022-06-15	1	6	1	2022-06-15	Y	6	Strong	N	Y			4.3
Individual mosquitoes	F2	Haemagogus janthinomys	1	HGP_197	Petri dish	Human/cotton pad	2022-06-09	2022-06-14	5	N				0	2022-06-20	Y	11	Strong	N	Y			4.4
Individual mosquitoes	F2	Haemagogus janthinomys	1	HGP_198	Petri dish	Human/cotton pad	2022-06-09	2022-06-14	5	N				0	2022-06-16	Y	7	Strong	N	N			3.7
Individual mosquitoes	F2	Haemagogus janthinomys	1	HGP_199		Human/cotton pad	2022-06-10								2022-06-13	Y	3	Strong	Y	N			4.1
Individual mosquitoes	F2	Haemagogus janthinomys	1	HGP_200	Petri dish	Human/cotton pad	2022-06-10	2022-06-16	6	N				0	2022-06-22	Y	12	Strong	N	N			3.6
Individual mosquitoes	F2	Haemagogus janthinomys	1	HGP_201	Petri dish	Human/cotton pad	2022-06-10	2022-06-16	6	N				0	2022-06-18	Y	8	Strong	N	Y			4.3
Individual mosquitoes	F2	Haemagogus janthinomys	1	HGP_202	Petri dish	Human/cotton pad	2022-06-10	2022-06-16	6	Y	2022-06-18	2	8	17	2022-06-22	Y	12	Strong	N	Y			4
Individual mosquitoes	F2	Haemagogus janthinomys	1	HGP_203		Human/cotton pad	2022-06-13								2022-06-19	Y	6	Strong	N	Y			3.5
Individual mosquitoes	F2	Haemagogus janthinomys	1	HGP_204		Human/cotton pad	2022-06-13								2022-06-18	Y	5	Strong	N	N			4
Individual mosquitoes	F2	Haemagogus janthinomys	1	HGP_205	Petri dish	Human/cotton pad	2022-06-13	2022-06-19	6	Y	2022-06-27	8	14	1	2022-06-27	Y	14	Strong	N	Y	12	13	3.8
Individual mosquitoes	F2	Haemagogus janthinomys	1	HGP_206	Petri dish	Human/cotton pad	2022-06-13	2022-06-19	6	Y	2022-06-19	0	6	7	2022-06-22	Y	9	Strong	Y	Y		7	4.2
Individual mosquitoes	F2	Haemagogus janthinomys	1	HGP_207	Petri dish	Human/cotton pad	2022-06-13	2022-06-19	6	N				0	2022-06-21	Y	8	Strong	N	Y			4.1
Individual mosquitoes	F2	Haemagogus janthinomys	1	HGP_208	Petri dish	Human/cotton pad	2022-06-13	2022-06-19	6	Y	2022-06-21	2	8	1	2022-06-21	Y	8	Strong	Y	Y		1	3.8
Individual mosquitoes	F2	Haemagogus janthinomys	1	HGP_209	Petri dish	Human/cotton pad	2022-06-13	2022-06-19	6	Y	2022-06-22	3	9	3	2022-06-26	Y	13	Strong	N	Y		3	3.3
Individual mosquitoes	F2	Haemagogus janthinomys	1	HGP_210		Human/cotton pad	2022-06-14								2022-06-20	Y	6	Strong	N	Y			3.8
Individual mosquitoes	F2	Haemagogus janthinomys	1	HGP_211		Human/cotton pad	2022-06-16								2022-06-19	Y	3	Strong	N	N			3.6
Individual mosquitoes	F2	Haemagogus janthinomys	1	HGP_212	Petri dish	Human/cotton pad	2022-06-17	2022-06-24	7	N				0	2022-06-30	Y	13	Strong	N	N			4
Individual mosquitoes	F2	Haemagogus janthinomys	1	HGP_213	Petri dish	Human/cotton pad	2022-06-17	2022-06-24	7	N				0	2022-06-27	Y	10	Strong	N	Y	12	12	4.1
Individual mosquitoes	F2	Haemagogus janthinomys	1	HGP_214		Human/cotton pad	2022-06-17								2022-06-29	N	12	No males	N	Y	30	30	4.2
Individual mosquitoes	F2	Haemagogus janthinomys	1	HGP_215	Petri dish	Human/cotton pad	2022-06-19	2022-06-26	7	Y	2022-07-01	5	12	1	2022-07-02	Y	13	Strong	N	Y	27	28	4.1
Individual mosquitoes	F2	Haemagogus janthinomys	1	HGP_216	Petri dish	Human/cotton pad	2022-06-19	2022-06-26	7	Y	2022-06-27	1	8	8	2022-06-28	Y	9	Strong	Y	Y	23	31	3.6
Individual mosquitoes	F2	Haemagogus janthinomys	1	HGP_217	Petri dish	Human/cotton pad	2022-06-19	2022-06-26	7	Y	2022-06-27	1	8	16	2022-07-04	Y	15	Strong	N	Y	8	24	3.9
Individual mosquitoes	F2	Haemagogus janthinomys	1	HGP_218	Petri dish	Human/cotton pad	2022-06-19	2022-06-26	7	Y	2022-06-29	3	10	1	2022-07-04	Y	15	Strong	N	Y	22	23	4.2
Individual mosquitoes	F2	Haemagogus janthinomys	1	HGP_219	Petri dish	Human/cotton pad	2022-06-19	2022-06-26	7	Y	2022-06-27	1	8	1	2022-06-27	Y	8	Strong	N	Y	28	29	3.9
Individual mosquitoes	F2	Haemagogus janthinomys	1	HGP_220	Petri dish	Human/cotton pad	2022-06-19	2022-06-26	7	Y	2022-06-28	2	9	17	2022-06-29	Y	10	Strong	N	Y	14	31	3.7
Individual mosquitoes	F2	Haemagogus janthinomys	1	HGP_221	Petri dish	Human/cotton pad	2022-06-19	2022-06-26	7	Y	2022-06-29	3	10	1	2022-06-29	Y	10	Strong	N	Y	15	16	3.7
Individual mosquitoes	F2	Haemagogus janthinomys	1	HGP_222		Human/cotton pad	2022-06-19								2022-06-29	N	10	No males	N	Y	19	19	3.6
Individual mosquitoes	F2	Haemagogus janthinomys	1	HGP_223		Human/cotton pad	2022-06-19								2022-06-29	N	10	No males	N	Y	22	22	3.8
Individual mosquitoes	F2	Haemagogus janthinomys	1	HGP_224		Human/cotton pad	2022-06-19								2022-06-29	N	10	No males	N	Y	29	29	3.5
Individual mosquitoes	F2	Haemagogus janthinomys	1	HGP_225	Petri dish	Human/cotton pad	2022-06-20	2022-06-27	7	Y	2022-06-29	2	9	9	2022-07-04	Y	14	Weak	N	N	0	9	4.2
Individual mosquitoes	F2	Haemagogus janthinomys	1	HGP_226		Human/cotton pad	2022-06-20								2022-06-29	N	9	No males	N	Y	26	26	4.1
Individual mosquitoes	F2	Haemagogus janthinomys	1	HGP_227		Human/cotton pad	2022-06-20								2022-06-29	N	9	No males	N	Y	32	32	4
Individual mosquitoes	F2	Haemagogus janthinomys	1	HGP_228	Petri dish	Human/cotton pad	2022-06-20	2022-06-27	7	N				0	2022-06-29	N	9	Strong	N	Y	46	46	4.2
Individual mosquitoes	F2	Haemagogus janthinomys	1	HGP_229		Human/cotton pad	2022-06-23								2022-06-30	Y	7	Strong	Y	Y	15	15	4.3
Individual mosquitoes	F2	Haemagogus janthinomys	1	HGP_230	Petri dish	Human/cotton pad	2022-06-23	2022-06-30	7	Y	2022-07-01	1	8	33	2022-07-04	Y	11	Strong	N	N	0	33	3.7
Individual mosquitoes	F2	Haemagogus janthinomys	1	HGP_231	Petri dish	Human/cotton pad	2022-06-25	2022-06-30	5	Y	2022-07-01	1	6	13	2022-07-06	Y	11	Weak	N	Y	25	38	4.1
Individual mosquitoes	F2	Haemagogus janthinomys	1	HGP_232	Petri dish	Human/cotton pad	2022-06-25	2022-06-30	5	Y	2022-07-02	2	7	16	2022-07-10	Y	15	Strong	Y	Y	9	25	4.2
Individual mosquitoes	F2	Haemagogus janthinomys	1	HGP_233	Petri dish	Human/cotton pad	2022-06-25	2022-06-30	5	Y	2022-07-01	1	6	4	2022-07-06	Y	11	Strong	N	Y	17	21	4.1
Individual mosquitoes	F2	Haemagogus janthinomys	1	HGP_234	Petri dish	Human/cotton pad	2022-06-25	2022-06-30	5	N				0	2022-07-08	Y	13	Strong	N	N			4.2
Individual mosquitoes	F2	Haemagogus janthinomys	1	HGP_235	Petri dish	Human/cotton pad	2022-06-27	2022-07-02	5	Y	2022-07-04	2	7	11	2022-07-10	N	13	Strong	N	Y	8	19	3.9
Individual mosquitoes	F2	Haemagogus janthinomys	1	HGP_236	Petri dish	Human/cotton pad	2022-06-27	2022-07-02	5	Y	2022-07-04	2	7	28	2022-07-08	Y	11	Weak	N	Y	2	30	4.3
Individual mosquitoes	F2	Haemagogus janthinomys	1	HGP_237	Petri dish	Human/cotton pad	2022-06-27	2022-07-02	5	Y	2022-07-04	2	7	29	2022-07-06	Y	9	Weak	N	Y	7	36	3.8
Individual mosquitoes	F2	Haemagogus janthinomys	1	HGP_238	Petri dish	Human/cotton pad	2022-06-27	2022-07-02	5	Y	2022-07-04	2	7	23	2022-07-08	Y	11	Weak	N	Y	10	33	3.9
Individual mosquitoes	F2	Haemagogus janthinomys	1	HGP_239		Human/cotton pad	2022-06-27								2022-07-04	Y	7	No males	Y	Y	36	36	4.1
Individual mosquitoes	F2	Haemagogus janthinomys	1	HGP_240		Human/cotton pad	2022-06-27								2022-07-06	N	9	No males	N	N	0	0	3.8
Individual mosquitoes	F2	Haemagogus janthinomys	1	HGP_241		Human/cotton pad	2022-06-27								2022-07-06	N	9	No males	Y	N	14	14	3.4
Individual mosquitoes	F2	Haemagogus janthinomys	1	HGP_242		Human/cotton pad	2022-06-29								2022-07-01	Y	2	No males	Y	N			4
Individual mosquitoes	F2	Haemagogus janthinomys	1	HGP_243	Petri dish	Human/cotton pad	2022-06-29	2022-07-04	5	N				0	2022-07-11	Y	12	Strong	N	N		0	3.9
Individual mosquitoes	F2	Haemagogus janthinomys	1	HGP_244	Petri dish	Human/cotton pad	2022-07-01	2022-07-06	5	N				0	2022-07-16	Y	15	Strong	N	N		0
Individual mosquitoes	F2	Haemagogus janthinomys	1	HGP_245	Petri dish	Human/cotton pad	2022-07-01	2022-07-06	5	Y	2022-07-11	5	10	5	2022-07-16	Y	15	Strong	N	Y	4	9	3.9
Individual mosquitoes	F2	Haemagogus janthinomys	1	HGP_246	Petri dish	Human/cotton pad	2022-07-01	2022-07-06	5	Y	2022-07-12	6	11	1	2022-07-18	Y	17	Strong	N	Y		1	4
Individual mosquitoes	F2	Haemagogus janthinomys	1	HGP_247		Human/cotton pad	2022-07-01								2022-07-06	N	5	No males	N	N	0	0	4
Individual mosquitoes	F2	Haemagogus janthinomys	1	HGP_248		Human/cotton pad	2022-07-01								2022-07-06	N	5	No males	N	Y	36	36	4
Individual mosquitoes	F2	Haemagogus janthinomys	1	HGP_249		Human/cotton pad	2022-07-01								2022-07-06	N	5	No males	N	Y	22	22	3.6
Individual mosquitoes	F2	Haemagogus janthinomys	1	HGP_250	Petri dish	Human/cotton pad	2022-07-04	2022-07-10	6	Y	2022-07-11	1	7	16	2022-07-14	Y	10	Strong	N	Y	8	24	3.9
Individual mosquitoes	F2	Haemagogus janthinomys	1	HGP_251		Human/cotton pad	2022-07-04								2022-07-15	N	11	No males	Y	N	0	0	3.8
Individual mosquitoes	F2	Haemagogus janthinomys	1	HGP_252		Human/cotton pad	2022-07-04								2022-07-15	N	11	No males	N	Y	15	15	4
Individual mosquitoes	F2	Haemagogus janthinomys	1	HGP_253	Petri dish	Human/cotton pad	2022-07-06	2022-07-14	8	N				0	2022-07-15	Y	9	Strong	Y	Y	25	25	3.8
Individual mosquitoes	F2	Haemagogus janthinomys	1	HGP_254	Petri dish	Human/cotton pad	2022-07-06	2022-07-14	8	N				0	2022-07-18	Y	12	Strong	N			0	4.2
Individual mosquitoes	F2	Haemagogus janthinomys	1	HGP_255	Petri dish	Human/cotton pad	2022-07-06	2022-07-14	8	Y	2022-07-15	1	9	10	2022-07-19	Y	13	Strong	Y	Y	12	22	4
Individual mosquitoes	F2	Haemagogus janthinomys	1	HGP_256	Petri dish	Human/cotton pad	2022-07-08	2022-07-14	6	N				0	2022-07-18	Y	10	Strong	N	Y	29	29	3.7
Individual mosquitoes	F2	Haemagogus janthinomys	1	HGP_257	Petri dish	Human/cotton pad	2022-07-10	2022-07-15	5	N				0	2022-07-22	Y	12	Strong	N	Y	15	15	3.8
Individual mosquitoes	F2	Haemagogus janthinomys	1	HGP_258	Petri dish	Human/cotton pad	2022-07-14	2022-07-19	5	N				0	2022-07-23	Y	9	Strong	N	Y	30	30	4.2
Individual mosquitoes	F2	Haemagogus janthinomys	1	HGP_259	Petri dish	Human/cotton pad	2022-07-14	2022-07-19	5	Y	2022-07-24	5	10	1	2022-07-25	Y	11	Strong	N	Y	33	34	4.3
Individual mosquitoes	F2	Haemagogus janthinomys	1	HGP_260	Petri dish	Human/cotton pad	2022-07-15	2022-07-20	5	N				0	2022-07-25	Y	10	Strong	N	N	0	0	3.9
Individual mosquitoes	F2	Haemagogus janthinomys	1	HGP_261	Petri dish	Human/cotton pad	2022-07-16	2022-07-22	6	N				0	2022-07-27	Y	11	Strong	N	Y	17	17	3.5
Individual mosquitoes	F2	Haemagogus janthinomys	1	HGP_262	Petri dish	Human/cotton pad	2022-07-16	2022-07-22	6	N				0	2022-07-27	Y	11	Strong	N	N	0	0	3.6
Individual mosquitoes	F2	Haemagogus janthinomys	1	HGP_263	Petri dish	Human/cotton pad	2022-07-18	2022-07-25	7	N				0	2022-08-01	Y	14	Strong	N	Y	27	27	4.1
Individual mosquitoes	F2	Haemagogus janthinomys	1	HGP_264		Human/cotton pad	2022-07-20								2022-08-01	N	12	No males
Individual mosquitoes	F2	Haemagogus janthinomys	1	HGP_265		Human/cotton pad	2022-07-22								2022-08-01	N	10	No males
Individual mosquitoes	F2	Haemagogus janthinomys	1	HGP_266		Human/cotton pad	2022-07-22								2022-08-01	N	10	No males
Individual mosquitoes	F2	Haemagogus janthinomys	1	HGP_267		Human/cotton pad	2022-07-22								2022-08-01	N	10	No males
Individual mosquitoes	F2	Haemagogus janthinomys	1	HGP_268		Human/cotton pad	2022-07-22								2022-08-01	N	10	No males

## Sheet: I_definitions
Column_name	Definition
Activity	Activity represented by dataset (development and other aspects of indiviually maintained Field and F2 mosquitoes)
Generation	Mosquito generation (Field = field collected, F2)
Genus_species	Genus and species name
N_mosquitoes	Number of mosquitoes
Mosquito_ID	Unique mosquito ID
Container_type	Oviposition container type (all petri dishes)
Blood_source	Blood source (all human blood on cotton wool)
Date_blood_fed	Date mosquitoes were blood fed
Date_in_container	Date mosquitoes were placed in container
Days_to_container	Number of days post blood feeding until mosquito placed in container
Eggs_laid_Y/N	Whether (Y) or not (N) a mosquito laid at least one egg
Date_first_eggs	Date first egg(s) were laid
Days_first_eggs	Number of days until first egg(s) were laid once mosquito placed in a container
Total_days_first_eggs	Total number of days post blood feeding until first egg(s) were laid
Total_eggs_laid	Total number of eggs laid by a mosquito
Date_adult_died	Date the adult mosquito died
Died_naturally_Y/N	Whether (Y) or not (N) the mosquito died naturally
Age_post_blood_feeding	Age of the mosquito post blood feeding at death
Copulation_strength	Stength of copulation (Strong = terminalia fully interlocked and able to lift female with male >5 seconds; Weak = terminalia stimulated but unable to lift female with male >5 seconds; No males = no available males)
Blood_in_abdomen_Y/N	Whether (Y) or not (N) blood was present in the abdomen upon dissection
Eggs_in_abdomen_Y/N	Whether (Y) or not (N) blood eggs were present in the abdomen upon dissection
N_eggs_retained	Number of eggs retained upon dissection
N_eggs_laid_plus_retained	Number of eggs laid plus retained
Length_hindtarsus_mm	Length of female hindtarsus in mm

## Sheet: Tarsal_length
Activity	Mosquito_ID	Generation	Tarsal_length_mm
Mosquito size	HGS_1	F1	3.5
Mosquito size	HGS_2	F1	3.5
Mosquito size	HGS_3	F1	3.8
Mosquito size	HGS_4	F1	3.6
Mosquito size	HGS_5	F1	3.8
Mosquito size	HGS_6	F1	3.7
Mosquito size	HGS_7	F1	3.8
Mosquito size	HGS_8	F1	3.7
Mosquito size	HGS_9	F1	3.8
Mosquito size	HGS_10	F1	3.9
Mosquito size	HGS_11	F1	3.5
Mosquito size	HGS_12	F1	3.6
Mosquito size	HGS_13	F1	3.5
Mosquito size	HGS_14	F1	3.6
Mosquito size	HGS_15	F1	3.7
Mosquito size	HGS_16	F1	3.7
Mosquito size	HGS_17	F1	3.8
Mosquito size	HGS_18	F1	3.6
Mosquito size	HGS_19	F1	3.5
Mosquito size	HGS_20	F1	3.6
Mosquito size	HGS_21	Field	3.4
Mosquito size	HGS_22	Field	3.9
Mosquito size	HGS_23	Field	3.2
Mosquito size	HGS_24	Field	3.8
Mosquito size	HGS_25	Field	3.4
Mosquito size	HGS_26	Field	3.4
Mosquito size	HGS_27	Field	3.7
Mosquito size	HGS_28	Field	3.5
Mosquito size	HGS_29	Field	4.1
Mosquito size	HGS_30	Field	3.9
Mosquito size	HGS_31	Field	3.2
Mosquito size	HGS_32	Field	4
Mosquito size	HGS_33	Field	3.4
Mosquito size	HGS_34	Field	3.4
Mosquito size	HGS_35	Field	3.8
Mosquito size	HGS_36	Field	3.6
Mosquito size	HGS_37	Field	3.7
Mosquito size	HGS_38	Field	3.1
Mosquito size	HGS_39	Field	3.4
Mosquito size	HGS_40	Field	3.2
Mosquito size	HGS_41	Field	3.6
Mosquito size	HGS_42	Field	2.8
Mosquito size	HGS_43	F1	4
Mosquito size	HGS_44	F1	3.9
Mosquito size	HGS_45	F1	3.8
Mosquito size	HGS_46	F1	3.7
Mosquito size	HGS_47	F1	3.9
Mosquito size	HGS_48	F1	3.8
Mosquito size	HGS_49	F1	3.9
Mosquito size	HGS_50	F1	3.8
Mosquito size	HGS_51	F1	3.7
Mosquito size	HGS_52	F1	3.7
Mosquito size	HGS_53	F1	3.8
Mosquito size	HGS_54	F1	3.6
Mosquito size	HGS_55	F1	3.9
Mosquito size	HGS_56	F1	3.6
Mosquito size	HGS_57	F1	3.4
Mosquito size	HGS_58	F1	3.6
Mosquito size	HGS_59	F1	3.8
Mosquito size	HGS_60	F1	3.7
Mosquito size	HGS_61	F1	3.6
Mosquito size	HGS_62	F1	3.6
Mosquito size	HGS_63	F1	3.9
Mosquito size	HGS_64	F1	3.8
Mosquito size	HGS_65	F1	3.6
Mosquito size	HGS_66	F1	3.6
Mosquito size	HGS_67	F1	4
Mosquito size	HGS_68	F1	3.6
Mosquito size	HGS_69	F1	3.8
Mosquito size	HGS_70	F1	4
Mosquito size	HGS_71	F1	4
Mosquito size	HGS_72	F1	3.9
Mosquito size	HGS_73	Field	3.7
Mosquito size	HGS_74	Field	3.6
Mosquito size	HGS_75	Field	2.9
Mosquito size	HGS_76	Field	4
Mosquito size	HGS_77	Field	3.2
Mosquito size	HGS_78	Field	3.1
Mosquito size	HGS_79	Field	3.4
Mosquito size	HGS_80	Field	3.8
Mosquito size	HGS_81	Field	4.1
Mosquito size	HGS_82	Field	3.9
Mosquito size	HGS_83	Field	3.8
Mosquito size	HGS_84	Field	3.7
Mosquito size	HGS_85	Field	3.2
Mosquito size	HGS_86	Field	3.7
Mosquito size	HGS_87	Field	4
Mosquito size	HGS_88	Field	3.5
Mosquito size	HGS_89	Field	3.7
Mosquito size	HGS_90	Field	3.8
Mosquito size	HGS_91	Field	2.5
Mosquito size	HGS_92	Field	3.8
Mosquito size	HGS_93	Field	3.9
Mosquito size	HGS_94	Field	2.8
Mosquito size	HGS_95	Field	4
Mosquito size	HGS_96	Field	3.4
Mosquito size	HGS_97	Field	3.2
Mosquito size	HGS_98	Field	3.3
Mosquito size	HGS_99	Field	3.6
Mosquito size	HGS_100	Field	4.1
Mosquito size	HGS_101	Field	4
Mosquito size	HGS_102	Field	3.9
Mosquito size	HGS_103	Field	3.8
Mosquito size	HGS_104	Field	3
Mosquito size	HGS_105	Field	3.3
Mosquito size	HGS_106	Field	3.9
Mosquito size	HGS_107	Field	3.7
Mosquito size	HGS_108	Field	3.3
Mosquito size	HGS_109	F1	4
Mosquito size	HGS_110	F1	3.8
Mosquito size	HGS_111	F1	3.7
Mosquito size	HGS_113	F1	3.8
Mosquito size	HGS_114	F1	3.8
Mosquito size	HGS_115	F1	3.9
Mosquito size	HGS_116	F1	3.8
Mosquito size	HGS_117	F1	3.8
Mosquito size	HGS_118	F1	3.8
Mosquito size	HGS_120	F1	3.9
Mosquito size	HGS_121	F1	4.1
Mosquito size	HGS_122	F1	3.6
Mosquito size	HGS_123	F1	3.9
Mosquito size	HGS_124	F1	4.4
Mosquito size	HGS_125	F1	3.8
Mosquito size	HGS_126	F1	3.1
Mosquito size	HGS_127	F1	3.9
Mosquito size	HGS_128	F1	3.7
Mosquito size	HGS_129	F1	3.6
Mosquito size	HGS_130	F1	3.9
Mosquito size	HGS_131	F1	3.7
Mosquito size	HGS_132	F1	4
Mosquito size	HGS_133	F1	4
Mosquito size	HGS_134	F1	4.1
Mosquito size	HGS_135	F1	4
Mosquito size	HGS_136	F1	3.8
Mosquito size	HGS_137	F1	4
Mosquito size	HGS_139	F1	3.7
Mosquito size	HGS_140	F1	3.1
Mosquito size	HGS_141	F1	3.7
Mosquito size	HGS_142	F1	3.6
Mosquito size	HGS_143	F1	3.6
Mosquito size	HGS_144	F1	3.8
Mosquito size	HGS_145	F1	3.8
Mosquito size	HGS_146	F1	3.9
Mosquito size	HGS_147	F1	3.8
Mosquito size	HGS_148	F1	3.8
Mosquito size	HGS_149	F1	3.8
Mosquito size	HGS_150	F1	3.9
Mosquito size	HGS_355	F1	4.2
Mosquito size	HGS_356	F1	4
Mosquito size	HGS_357	F1	4.2
Mosquito size	HGS_358	F1	3.8
Mosquito size	HGS_359	F1	3.8
Mosquito size	HGS_360	F1	4.2
Mosquito size	HGS_361	Field	3.8
Mosquito size	HGS_362	Field	4
Mosquito size	HGS_363	Field	3.2
Mosquito size	HGS_364	Field	4
Mosquito size	HGS_365	Field	3.7
Mosquito size	HGS_366	Field	3.8
Mosquito size	HGS_367	Field	3.6
Mosquito size	HGS_368	Field	3.6
Mosquito size	HGS_369	Field	4.3
Mosquito size	HGS_370	Field	4.2
Mosquito size	HGS_371	Field	3.7
Mosquito size	HGS_372	Field	3.4
Mosquito size	HGS_373	Field	4.5
Mosquito size	HGS_374	Field	3.2
Mosquito size	HGS_375	Field	3.5
Mosquito size	HGS_376	Field	3.5
Mosquito size	HGS_377	Field	3.4
Mosquito size	HGS_378	Field	3
Mosquito size	HGS_379	Field	3.7
Mosquito size	HGS_380	Field	3.5
Mosquito size	HGS_381	Field	3.4
Mosquito size	HGS_382	Field	3.6
Mosquito size	HGS_383	Field	3.9
Mosquito size	HGS_384	Field	4.2
Mosquito size	HGS_385	Field	3.6
Mosquito size	HGS_386	Field	3.5
Mosquito size	HGS_388	Field	3.6
Mosquito size	HGS_389	Field	3.6
Mosquito size	HGS_390	Field	4
Mosquito size	HGS_391	Field	3.5
Mosquito size	HGS_392	Field	3.5
Mosquito size	HGS_393	Field	3.8
Mosquito size	HGS_394	Field	4.1
Mosquito size	HGS_395	Field	3.6
Mosquito size	HGS_396	Field	3.3
Mosquito size	HGS_397	Field	3.6
Mosquito size	HGS_398	Field	3.9
Mosquito size	HGS_399	Field	3.6
Mosquito size	HGS_400	Field	3.6
Mosquito size	HGS_401	Field	3.7
Mosquito size	HGS_402	Field	3.6
Mosquito size	HGS_403	Field	3.8
Mosquito size	HGS_404	Field	3.8
Mosquito size	HGS_405	Field	3.2
Mosquito size	HGP_191	F2	4.1
Mosquito size	HGP_192	F2	3.7
Mosquito size	HGP_193	F2	3.7
Mosquito size	HGP_194	F2	3.7
Mosquito size	HGP_195	F2	3.8
Mosquito size	HGP_196	F2	4.3
Mosquito size	HGP_197	F2	4.4
Mosquito size	HGP_198	F2	3.7
Mosquito size	HGP_199	F2	4.1
Mosquito size	HGP_200	F2	3.6
Mosquito size	HGP_201	F2	4.3
Mosquito size	HGP_202	F2	4
Mosquito size	HGP_203	F2	3.5
Mosquito size	HGP_204	F2	4
Mosquito size	HGP_205	F2	3.8
Mosquito size	HGP_206	F2	4.2
Mosquito size	HGP_207	F2	4.1
Mosquito size	HGP_208	F2	3.8
Mosquito size	HGP_209	F2	3.3
Mosquito size	HGP_210	F2	3.8
Mosquito size	HGP_211	F2	3.6
Mosquito size	HGP_212	F2	4
Mosquito size	HGP_213	F2	4.1
Mosquito size	HGP_214	F2	4.2
Mosquito size	HGP_215	F2	4.1
Mosquito size	HGP_216	F2	3.6
Mosquito size	HGP_217	F2	3.9
Mosquito size	HGP_218	F2	4.2
Mosquito size	HGP_219	F2	3.9
Mosquito size	HGP_220	F2	3.7
Mosquito size	HGP_221	F2	3.7
Mosquito size	HGP_222	F2	3.6
Mosquito size	HGP_223	F2	3.8
Mosquito size	HGP_224	F2	3.5
Mosquito size	HGP_225	F2	4.2
Mosquito size	HGP_226	F2	4.1
Mosquito size	HGP_227	F2	4
Mosquito size	HGP_228	F2	4.2
Mosquito size	HGP_229	F2	4.3
Mosquito size	HGP_230	F2	3.7
Mosquito size	HGP_231	F2	4.1
Mosquito size	HGP_232	F2	4.2
Mosquito size	HGP_233	F2	4.1
Mosquito size	HGP_234	F2	4.2
Mosquito size	HGP_235	F2	3.9
Mosquito size	HGP_236	F2	4.3
Mosquito size	HGP_237	F2	3.8
Mosquito size	HGP_238	F2	3.9
Mosquito size	HGP_239	F2	4.1
Mosquito size	HGP_240	F2	3.8
Mosquito size	HGP_241	F2	3.4
Mosquito size	HGP_242	F2	4
Mosquito size	HGP_243	F2	3.9
Mosquito size	HGP_245	F2	3.9
Mosquito size	HGP_246	F2	4
Mosquito size	HGP_247	F2	4
Mosquito size	HGP_248	F2	4
Mosquito size	HGP_249	F2	3.6
Mosquito size	HGP_250	F2	3.9
Mosquito size	HGP_251	F2	3.8
Mosquito size	HGP_252	F2	4
Mosquito size	HGP_253	F2	3.8
Mosquito size	HGP_254	F2	4.2
Mosquito size	HGP_255	F2	4
Mosquito size	HGP_256	F2	3.7
Mosquito size	HGP_257	F2	3.8
Mosquito size	HGP_258	F2	4.2
Mosquito size	HGP_259	F2	4.3
Mosquito size	HGP_260	F2	3.9
Mosquito size	HGP_261	F2	3.5
Mosquito size	HGP_262	F2	3.6
Mosquito size	HGP_263	F2	4.1

## Sheet: T_defintions
Column_name	Definition
Activity	Activity represented by dataset (relative size of Field, F1, and F2 mosquitoes)
Mosquito_ID	Unique mosquito ID
Generation	Mosquito generation (Field = field collected, F1, F2)
Tarsal_length_mm	Length of female hindtarsus in mm
